# Supplementary material for: Diverse Microbial Composition of Sourdoughs From Different Origins
Source: Front Microbiol. 2020 Jul 15;11:1212. doi: 10.3389/fmicb.2020.01212 (PMC7374928; doi:10.3389/fmicb.2020.01212)
Supplement: Supplementary Table 1 — Percentages of metagenomic sequence reads from the four metagenomes recruited by the reference genomes of species included in the analysis. Only species considered as present, absent, or absent but having a closely related unknown species present in the metagenomes are mentioned. [file Table_1.XLSX]

## Sheet: Sheet1
Species	E-B-W	E-B-M	E-B-R	E-B-S		Legend
Acetobacter cerevisiae	0.731574	0.179108	0.0085577	0.182948		Present
Acetobacter malorum	3.96857	0.944277	0.00938056	0.987037		Presence of a closely related species without an available genome sequence
Acetobacter oryzifermentans	5.15353	0.450031	0.460251	0.44869		Absent
Acetobacter pasteurianus	1.77316	2.95522	2.41083	4.42426
Acetobacter sicerae	0.194191	0.36748	0.0246308	0.132052
Acetobacter tropicalis	0.156521	0.10374	0.0168685	0.039759
Komagataeibacter hansenii	0.0930754	0.0647497	0.0365348	0.120224
Komagataeibacter nataicola	0.110409	0.107126	0.0439405	0.0640035
Komagataeibacter sucrofermentans	0.51707	0.517708	0.210322	0.305092
Companilactobacillus crustorum	3.75998	1.09296	0.577508	1.68411
Companilactobacillus paralimentarius	42.8778	9.02501	33.2191	24.3726
Furfurilactobacillus rossiae	0.0211879	0.0643869	0.0156617	0.0524061
Lacticaseibacillus paracasei subsp. paracasei	0.0961496	0.21759	0.0522788	0.207551
Lacticaseibacillus paracasei subsp. tolerans	0.0355181	0.0907512	0.0122057	0.0829486
Lactiplantibacillus argentoratensis	0.0227013	0.0992652	0.0272091	0.0695078
Lactiplantibacillus plantarum subsp. plantarum	0.0132188	0.1399	0.00949027	0.0374805
Lactiplantibacillus xiangfangensis	1.35496	11.0133	1.10877	3.97078
Lactobacillus helveticus	0.0133607	0.184768	0.014784	0.0570911
Lentilactobacillus buchneri	0.0352107	0.190549	0.033792	0.143393
Lentilactobacillus diolivorans	0.142309	0.206754	0.128393	0.212184
Lentilactobacillus kefiri	0.145028	15.6384	2.38195	10.4122
Levilactobacillus parabrevis	2.38759	25.861	5.81534	18.2045
Levilactobacillus spicheri	1.63322	0.712344	0.0535405	1.16282
Limosilactobacillus pontis	0.0166949	0.0152865	0.000466285	0.00125447
Secundilactobacillus pentosiphilus	0.012131	0.02813	0.0100114	0.136097
Kazachstania turicensis	0.0729517	0.644305	0.395382	0.258574
Saccharomyces cerevisiae	0.019911	0.0133756	0.00318171	0.00535069
Pantoea agglomerans	0.0686715	0.0334512	0.217673	0.108448
Pseudomonas poae	0.00886771	0.00084656	0.0300617	0.0128007
Rhizophagus clarus	0.0241675	0.0115858	0.0607816	0.0207371
Rhizophagus irregularis	0.0268632	0.0147543	0.0686262	0.0208395
